# Supplementary material for: Curiosity-driven development of action and language in robots through self-exploration
Source: Sci Adv. 2026 Jul 23;12(30):eaee7533. doi: 10.1126/sciadv.aee7533 (PMC13394400; doi:10.1126/sciadv.aee7533)
Supplement: Supplementary file 2 — Movie S1 [file sciadv.aee7533_movie_s1.zip]

Archive with 1 entries (1 files):
- sciadv.aee7533_movie_s1.mp4
